# Supplementary material for: The role of S100A9 as a diagnostic and prognostic biomarker in septic shock
Source: PLoS One. 2025 Jun 6;20(6):e0325679. doi: 10.1371/journal.pone.0325679 (PMC12143512; doi:10.1371/journal.pone.0325679)
Supplement: S4 File — (XLSX) [file pone.0325679.s004.xlsx]

## Sheet: Sheet1
Group	Sex	Age	Length of ICU stay	Clinical outcome	Infection source grouping	Presence of respiratory infections	Apache II	SOFA	Mechanical ventilation	Hypertension	Diabetes type 2	Malignancy	COPD	Chronic kidney disease	septic shock	S100A9	LacmmolL	CRPmgL	PCTngml	IL6（pgml）	bacterial infection
1	1	67	19	0	3	2	17	7	1	0	0	0	0	0	0	10.9588	1.8	221.4	2.184	17	1
1	1	92	4	0	1	1	19	4	0	0	0	0	0	0	0	15.8894	1.8	197.3	5.976	18.14	0
1	2	55	10	0	1	1	9	3	0	0	0	0	0	0	0	18.9202	3.2	36.5	0.42	13.13	1
1	2	87	2	0	3	2	19	2	1	0	0	0	0	1	0	51.7466	1.1	78.5	0.594	92.92	0
1	2	74	9	0	1	1	26	6	1	0	0	0	0	0	0	75.3687	2.4	199.1	1.963	5.79	0
1	1	78	19	0	1	1	22	7	1	0	0	1	0	0	0	77.5228	3.5	40.2	3.986	213.95	1
1	2	86	13	0	3	2	33	4	0	1	1	0	1	0	0	83.4377	2	4.2	0.108	4.74	0
1	2	48	17	0	1	1	22	4	1	1	1	0	0	0	0	85.049	1.7	80.3	0.364	37.78	0
1	2	74	9	0	1	1	26	6	1	0	0	0	0	0	0	85.2638	1.6	11.2	0.375	0.09	0
1	2	70	1	0	6	2	17	2	0	1	0	0	0	0	0	88.0551	4.2	239.6	0.464	16.41	0
1	1	68	2	0	1	1	30	7	2	0	0	0	0	0	0	99.6379	1.3	140.3	5.71	57.54	1
1	2	31	4	0	1	1	19	2	1	0	0	1	1	0	0	106.285	2.5	0.8	0.03	0.4	0
1	2	75	6	0	1	1	17	3	0	0	0	0	0	0	0	109.878	1.9	7.3	0.252	9.09	0
1	1	79	5	0	1	1	24	4	1	1	1	1	0	0	0	115.296	3.6	189.1	7.587	455.06	0
1	1	58	3	0	4	2	10	3	0	0	1	0	1	0	0	120.72	3.5	63.4	0.873	108.26	1
1	1	68	6	0	6	2	13	2	0	1	1	0	0	0	0	121.795	4.5	85.2	0.237	36.09	0
1	1	78	7	0	2	2	26	3	0	1	0	1	0	1	0	139.142	1.9	24.2	0.138	45.98	0
1	1	84	4	0	1	1	16	3	2	0	1	0	0	0	0	142.007	1.9	167	1.358	290.02	0
1	1	59	7	0	3	2	22	9	0	1	0	0	0	0	0	146.825	2	68.8	7.962	33.2	0
1	2	66	6	0	1	1	15	3	0	0	0	0	0	0	0	147.747	1.2	46.2	0.065	25.93	0
1	2	74	20	0	1	1	18	5	0	1	0	0	0	0	0	152.957	3.2	158.4	0.356	32	0
1	1	43	8	0	7	2	22	5	0	0	0	1	0	0	0	155.947	4	133	35.617	325.19	0
1	2	61	5	0	4	2	25	7	0	1	1	0	0	0	0	156.056	1.8	279.7	100	67.8	1
1	1	86	5	0	1	1	12	7	0	1	0	0	1	0	0	157.253	1.5	75.8	1.536	109.99	0
1	1	63	8	0	6	2	27	6	0	0	0	1	0	0	0	158.887	5.4	257.3	12.334	2418.2	0
1	2	84	2	0	1	1	31	6	0	0	1	0	1	0	0	161.232	2.3	5.3	0.102	37.4	0
1	1	75	6	0	1	1	16	2	1	1	1	0	0	0	0	167.515	2.9	152.8	0.766	51.1	0
1	1	71	8	0	2	2	21	5	0	1	0	0	0	0	0	177.998	1.5	140.3	11.145	61.72	0
1	1	69	10	0	1	1	20	5	0	1	0	1	1	0	0	178.383	3.5	3	0.048	37.51	0
1	2	85	4	0	1	1	16	6	0	1	0	0	0	0	0	192.76	2	103.7	0.08	81.23	0
1	2	75	7	0	5	2	18	3	0	0	1	0	0	0	0	195.205	1.3	114.3	1.387	197.13	0
1	1	46	6	0	4	2	34	8	1	0	0	1	0	0	0	196.485	0.9	126.8	0.502	334.9	0
1	1	57	5	0	2	2	16	3	0	0	0	0	0	0	0	198.156	2.1	32.6	0.179	58.65	0
1	1	61	13	0	1	1	22	8	1	1	0	0	0	0	0	200.889	3.9	7.9	0.06	219.94	0
1	2	65	15	0	3	2	27	5	0	0	0	0	0	0	0	201.559	2.3	15	0.581	4084.93	0
1	1	85	13	0	6	2	19	3	1	1	0	0	1	0	0	205.25	1.6	148.7	1.65	120.85	0
1	2	62	17	0	4	2	18	4	0	1	1	0	0	1	0	206.875	2.2	158.2	3.24	29.15	1
1	2	73	6	0	4	2	17	6	0	1	1	0	0	0	0	233.808	2.1	95.1	0.311	30.08	0
1	1	78	1	0	1	1	43	13	1	1	1	0	0	0	0	236.782	12.9	1.8	0.167	141.04	0
1	1	69	6	1	2	2	17	3	0	1	0	0	0	0	0	238.1	2.1	110.3	0.641	94.37	1
1	1	79	7	0	1	1	25	9	1	1	0	0	0	0	0	243.499	1.4	78.9	7.365	100.79	0
1	2	83	10	0	1	1	18	7	0	1	0	0	0	0	0	246.149	1.8	61.5	0.851	110.77	0
1	1	32	51	0	1	1	33	9	1	0	0	0	0	0	0	256.805	1.6	190.4	0.531	351.48	1
1	1	75	7	0	1	1	34	11	1	1	0	0	0	0	0	269.722	3.2	15.2	0.35	120.49	0
1	1	69	3	0	3	2	22	2	0	1	0	0	1	0	0	272.899	1.6	22.3	0.518	36.99	0
1	1	57	3	0	4	2	15	3	1	0	0	1	0	1	0	273.252	1.8	266.9	92.01	8.46	0
1	1	89	1	0	1	1	16	2	0	1	1	0	0	0	0	278.863	1.7	66.3	5.239	16.58	0
1	2	61	5	0	2	2	14	6	1	1	0	0	1	0	0	279.337	1.7	5.8	0.499	52.34	0
1	1	69	20	0	1	1	34	7	0	1	1	0	0	0	0	290.103	3	96.4	1.208	130.33	0
1	1	80	7	0	1	1	20	5	1	0	0	0	0	0	0	294.053	2.6	321.8	6.53	451.47	0
1	2	74	7	0	4	2	19	3	0	1	0	0	1	0	0	297.054	1.4	168	0.504	112.22	1
1	2	51	7	0	6	2	20	2	1	0	0	0	0	0	0	306.83	1.5	168.5	0.233	120.73	1
1	2	66	35	0	1	1	15	4	1	0	0	0	0	0	0	308.346	1.9	303.6	2.346	538.87	1
1	2	79	5	0	3	2	21	10	0	1	1	1	0	0	0	317.423	2.1	164	64.42	60.04	0
1	1	54	6	0	1	1	16	4	1	0	0	0	0	1	0	319.566	2.5	23.2	0.14	46.13	0
1	2	72	7	0	2	2	11	2	0	1	0	0	0	0	0	320.056	1	136.9	0.847	489.29	0
1	2	60	4	0	5	2	17	5	1	0	0	0	1	0	0	320.056	6.1	176	2.88	3743.86	0
1	2	64	11	0	4	2	24	4	0	1	1	0	0	0	0	320.669	0.6	111.9	0.436	16.62	0
1	1	63	8	1	6	2	27	6	0	0	0	0	0	0	0	328.978	5.4	257.3	12.334	2418.2	0
1	1	47	19	1	1	1	19	8	1	0	1	0	0	0	0	329.967	1.2	15.5	0.113	16.09	0
1	1	68	13	1	7	2	24	4	1	0	1	0	0	0	0	331.638	1.1	65.9	1.442	45.74	0
1	1	59	7	0	3	2	22	9	0	1	0	0	0	0	0	332.133	2	68.8	7.962	33.2	0
1	1	90	25	0	1	1	21	5	1	1	0	0	0	0	0	335.794	2	188	0.38	332.97	1
1	2	74	10	0	1	1	13	6	0	1	1	0	0	0	0	336.416	2.5	73.3	0.346	19.93	0
1	2	88	5	0	4	2	13	3	0	0	0	0	0	0	0	337.224	0.9	80.3	0.814	28.01	0
1	1	77	2	0	1	1	21	5	0	1	1	0	1	0	0	351.439	7.3	94.7	4.716	27.64	0
1	1	76	11	0	2	2	20	4	0	1	0	0	0	0	0	352.7	1.7	229	0.136	54.92	0
1	1	60	8	0	1	1	16	2	0	0	1	0	0	0	0	357.315	1.7	65.4	1.177	22.48	1
1	2	41	11	0	2	2	8	2	0	1	1	0	1	1	0	361.059	1	237.7	4.549	158.86	0
1	2	74	10	0	1	1	13	6	0	1	1	0	0	0	0	362.013	2.5	73.3	0.346	19.93	0
1	2	56	9	0	1	1	18	3	0	0	0	0	0	0	0	364.433	1.6	5.3	0.116	46.04	0
1	1	76	6	0	1	1	31	6	0	0	0	0	0	0	0	373.46	1.2	24.8	0.127	6.83	0
1	1	68	16	0	10	2	13	4	0	1	0	1	0	0	0	375.841	1.1	121.1	4.516	105.41	1
1	2	59	10	0	3	2	24	10	1	0	0	0	0	0	0	380.166	2.9	141.4	37.845	4890	1
1	1	65	6	0	1	1	14	4	0	1	0	0	0	0	0	383.08	1.6	231	12.085	65.11	1
1	1	83	10	0	5	2	23	10	0	0	0	0	0	0	0	383.145	1.4	142	93.368	914.06	0
1	1	76	19	0	1	1	28	2	0	0	1	0	0	0	0	389.323	1.1	115.3	0.452	2.85	1
1	1	64	2	0	2	2	19	3	0	0	0	0	0	1	0	393.44	1.5	26.2	0.112	35.27	0
1	2	72	7	1	1	1	39	10	1	1	0	0	0	0	0	401.72	1.1	54.4	23.806	44.78	0
1	2	75	7	0	2	2	30	10	1	0	0	0	0	0	0	403.239	1.5	189.6	100	1410.46	0
1	2	77	6	0	1	1	23	4	0	1	1	0	0	0	0	417.803	0.8	202.6	12.475	60.94	1
1	1	81	12	0	1	1	16	3	0	1	0	0	0	0	0	423.644	1.8	166.5	55.373	3.55	0
1	1	77	8	0	2	2	35	12	0	1	1	0	0	0	0	425.059	2.1	45.6	1.217	117.91	0
1	1	72	5	0	3	2	18	10	1	0	0	0	1	0	0	439.377	1	230.6	9.146	273.41	0
1	2	41	10	0	2	2	17	3	0	0	0	0	0	1	0	446.987	2.5	314.2	0.062	478.72	0
1	2	74	4	0	2	2	18	11	0	1	0	0	0	0	0	449.053	2.3	190.6	12.142	28.07	0
1	2	73	9	1	1	1	29	7	1	0	1	0	0	0	0	449.122	3.6	47.1	0.184	73.34	1
1	2	67	18	1	1	1	24	4	0	1	1	0	0	1	0	456.94	1.2	61.6	100	45.95	0
1	1	64	4	0	1	1	17	4	2	1	0	0	0	0	0	463	2.5	325.9	8.724	816.58	0
1	1	58	4	0	3	2	18	2	0	0	0	0	0	0	0	463.069	2.7	291.9	0.713	188.77	0
1	2	53	4	0	4	2	16	5	0	1	0	0	0	0	0	465.377	0.7	64.5	2.058	14.95	0
1	2	60	21	0	1	1	26	10	1	0	0	0	0	0	0	470.992	6	82.7	8.062	172.72	0
1	2	58	37	0	1	1	15	2	1	1	0	0	0	0	0	474.234	2.1	74.4	0.595	94.95	0
1	1	83	1	1	1	1	15	6	0	0	0	0	0	0	0	475.364	2.2	114.3	0.105	71.02	0
1	2	61	6	0	4	2	25	6	0	1	1	0	0	0	0	475.505	1.8	279.7	100	67.8	1
1	2	56	8	0	4	2	13	6	0	1	1	0	1	0	0	484.589	3.1	271.3	88.889	386.93	0
1	1	69	1	0	1	1	17	3	0	1	1	0	0	0	0	485.088	0.8	225	5.998	281.34	0
1	1	57	23	0	4	2	24	8	0	0	0	0	0	0	0	488.088	0.9	261	0.24	196.65	1
1	2	85	8	0	4	2	15	2	0	1	1	0	0	0	0	495.479	2.7	179	47.039	14.03	1
1	2	58	6	0	2	2	23	4	0	1	0	0	0	0	0	500.966	1.1	178.3	1.372	84.62	0
1	2	71	6	0	1	1	14	4	1	0	0	0	0	0	0	510.93	1.7	16.8	0.335	19.77	0
1	1	56	15	0	6	2	11	2	0	0	0	0	0	0	0	518.925	2.4	60.5	0.205	66.51	0
1	2	77	17	0	9	2	15	4	0	1	0	0	0	0	0	528.02	1	225.9	21.437	215.65	1
1	1	75	16	0	1	1	26	8	0	1	1	0	0	0	0	536.745	4.1	124.3	79.754	46.97	1
1	1	38	8	0	1	1	16	4	0	0	0	0	1	0	0	538.619	1.5	105.1	0.852	186.36	0
1	2	77	6	0	5	2	15	6	0	0	0	0	0	0	0	560.522	2	142.2	8.869	210.53	1
1	1	58	6	0	1	1	16	4	5	0	0	0	0	0	0	562.592	1.8	243.6	4.945	160.62	0
1	1	84	6	0	1	1	29	7	0	1	1	0	0	0	0	585.71	1.5	235.4	3.851	74.97	0
1	1	74	5	0	1	1	35	10	0	1	1	0	0	1	0	599.048	1.7	249	10.441	246.03	0
1	2	84	8	0	4	2	23	5	0	1	0	0	0	0	0	600.32	1.9	129.4	44.169	36.43	0
1	1	37	8	0	1	1	21	6	0	0	0	0	0	0	0	603.824	3.2	79.8	1.905	233.69	1
1	2	73	9	0	4	2	21	4	0	1	1	0	0	0	0	605.581	4.7	73.2	2.074	17.17	0
1	1	68	5	0	1	1	17	3	1	1	1	0	0	0	0	619.903	1.6	166.3	0.277	47.2	0
1	2	74	22	0	1	1	21	5	1	1	1	0	1	0	0	652.976	1.6	37.4	0.233	131.87	1
1	2	78	9	0	4	2	20	4	0	1	1	0	0	0	0	687.369	8.6	126.2	19.297	4897	0
1	1	49	2	0	4	2	21	5	0	1	0	0	0	0	0	688.146	1.4	43.5	2.121	38.11	0
1	1	79	7	0	7	2	28	3	0	1	1	0	0	0	0	712.605	3.6	55.5	0.239	289.41	0
1	1	60	8	0	2	2	31	7	1	0	1	0	1	0	0	720.765	2.6	27.1	0.556	134.32	0
1	1	76	1	0	1	1	32	5	0	0	1	0	0	0	0	760.667	1.9	142.2	0.934	56.26	0
1	2	85	14	0	1	1	36	8	1	1	0	0	0	0	0	784.2	3.2	127.5	0.413	648.07	0
1	2	70	9	0	4	2	18	7	0	0	0	0	0	0	0	839.077	2	252.4	100	373.25	0
1	1	58	34	0	6	2	16	4	0	1	0	0	0	0	0	916.97	1.7	44.7	3.09	714.94	0
1	2	70	13	0	1	1	19	7	0	0	0	0	1	0	0	968.017	2.5	252.9	45.764	1076.16	0
1	1	33	4	0	3	2	18	2	0	0	0	0	0	0	0	1004.44	2.9	98.5	0.255	169.91	0
1	2	48	5	0	1	1	18	7	0	0	0	0	0	0	0	1012.04	0.7	19.2	1.002	176.29	0
1	1	71	19	0	1	1	19	3	0	1	1	0	0	1	0	1038.6	2.4	257.2	39.232	43.46	1
1	2	49	25	1	2	2	21	12	0	0	0	0	0	0	0	1089.65	1.3	253.1	89.852	516.31	0
1	2	56	44	0	1	1	18	6	1	1	0	0	0	0	0	1094.6	2.9	276	27.351	710.39	1
1	2	68	4	0	2	2	15	6	0	0	0	0	0	0	0	1105.57	1.6	200	1.514	219.55	0
1	1	60	12	1	1	1	21	7	1	1	0	0	0	0	0	1187.5	6.2	5.8	2.641	180.96	1
1	1	40	6	0	6	2	16	3	0	0	0	0	1	1	0	1239.56	1.4	54.3	0.609	710.46	0
1	2	72	8	0	4	2	21	4	0	0	1	0	0	0	0	1564.78	2.1	135.7	6.067	310.83	0
1	1	72	5	0	1	1	22	6	0	1	0	0	0	0	0	1606.23	2.5	306.2	27.746	14.31	0
1	1	74	16	0	5	2	18	4	0	0	0	0	0	0	0	1620.02	4.6	106.2	57.852	4890
1	1	66	12	0	4	2	20	6	0	0	1	0	0	0	0	1628.48	2.1	288.3	100	963.41	0
1	2	65	5	1	3	2	22	5	0	1	0	0	0	1	0	1949.79	4.8	25.6	8.292	2692.27	0
1	1	75	5	1	1	1	15	4	0	1	0	0	0	0	0	2045.12	2.2	197.8	14.318	26.26	0
1	1	58	15	0	3	2	25	4	1	0	0	0	0	0	0	2621.35	2.9	155.6	59.367	300.86	0
1	1	73	5	1	2	2	15	2	1	0	0	0	0	0	0	2946.34	1.4	157.5	22.976	70.99	1
1	1	86	6	0	5	2	14	3	0	0	0	0	0	0	0	3301.42	3.4	4.3	21.022	56.16	0
1	1	76	5	1	4	2	19	6	0	1	0	0	0	0	0	3319.21	5.8	14.3	65.565	45.66	0
2	1	77	5	0	5	2	22	10	1	0	0	0	0	0	1	21.9592	4.7	222	100	125.56	0
2	2	60	22	0	1	1	19	8	1	0	0	0	0	0	1	61.3588	4.3	139.1	0.104	1080.29	1
2	1	81	20	0	1	1	30	9	1	0	0	0	0	0	1	62.5	3.7	38.5	15.685	590.27	0
2	2	83	1	0	2	2	38	7	1	1	1	0	0	0	1	62.5	15	2.3	0.256	272.4	0
2	2	74	11	0	1	1	33	11	1	0	0	0	0	0	1	67.3244	1.1	251.3	4.689	202.16	0
2	1	82	10	0	1	1	26	3	0	1	0	1	1	0	1	109.234	3	124.8	5.662	4890	1
2	1	90	6	0	1	1	13	4	0	1	0	0	0	0	1	141.034	1.7	11.1	0.323	6.84	0
2	1	69	10	0	2	2	19	3	1	0	0	0	0	0	1	144.983	5.8	185.4	3.13	1537.54	1
2	2	72	4	0	5	2	16	2	0	0	0	0	0	0	1	158.125	1.2	176.5	0.796	109.8	0
2	2	70	10	0	3	2	21	8	1	1	0	0	0	1	1	183.18	1.5	55.9	1.707	213.96	1
2	1	51	5	0	8	2	8	5	0	0	0	0	1	0	1	184.119	1.8	161	81.293	63.93	1
2	1	67	9	0	1	1	28	4	1	1	1	0	0	0	1	193.315	2.4	90.2	1.075	657.24	0
2	2	66	13	0	1	1	23	3	1	1	0	0	0	0	1	215.871	2.9	283.5	1.434	193.2	0
2	1	83	20	0	1	1	28	12	1	1	0	0	0	0	1	243.384	1.9	97.4	0.329	63.13	0
2	1	59	16	0	1	1	21	10	1	1	0	0	1	0	1	247.938	2.2	96.7	11.525	43.79	0
2	1	77	9	0	1	1	18	3	0	0	0	0	0	1	1	257.27	2.2	112.2	0.79	1344.58	0
2	2	58	2	0	1	1	27	9	1	0	0	0	0	0	1	261.173	2.2	30.6	0.127	737.18	0
2	1	60	8	1	1	1	28	11	1	1	0	0	0	0	1	263.861	2.5	6.5	0.948	33.42	0
2	1	55	11	0	8	2	23	9	0	1	0	0	1	0	1	269.663	2.8	242.7	100	5206	1
2	1	60	21	1	4	2	29	12	1	1	1	0	0	1	1	270.075	3.8	11.9	4.955	693.28	1
2	2	70	10	0	5	2	26	4	0	0	1	0	0	0	1	270.075	1.1	162.5	3.268	92.78	0
2	1	69	14	0	2	2	28	9	1	0	0	0	1	0	1	277.325	1.5	9	0.407	113.13	0
2	2	81	28	1	4	2	19	6	1	1	1	0	0	0	1	277.502	1.2	65.1	3.672	191	1
2	2	99	21	0	1	1	31	6	1	0	0	1	0	0	1	280.284	2	80.5	0.2	52.29	0
2	2	86	8	1	3	2	37	6	1	0	0	0	0	0	1	284.678	6.2	65.6	20.149	4897	0
2	1	82	9	0	3	2	20	8	0	1	0	0	0	0	1	284.737	0.9	89.7	1.824	510.36	0
2	1	83	14	0	1	1	37	10	1	0	0	0	1	0	1	299.099	5	158.8	5.588	771.2	1
2	2	89	12	1	1	1	32	10	1	1	0	0	0	1	1	299.4	0.9	50.1	0.934	4328.36	0
2	2	68	8	0	2	2	31	6	0	0	1	0	0	0	1	302.475	1.2	43.2	0.756	865.01	0
2	1	48	5	0	3	2	15	5	0	0	0	0	1	0	1	313.638	5.5	152.2	34.086	389.86	1
2	2	77	27	1	1	1	34	13	1	1	0	0	0	0	1	320.669	4.3	32.4	0.801	4890	1
2	1	56	9	0	2	2	27	5	0	0	0	0	0	0	1	329.782	3	79.8	9.397	964.2	0
2	1	68	4	1	4	2	20	2	1	1	1	0	0	0	1	338.906	8.8	81.8	63.994	118.14	0
2	1	92	1	0	4	2	21	9	0	1	0	0	0	0	1	341.964	2.9	161	17.831	4940	0
2	1	95	21	0	4	2	18	9	0	1	1	0	0	0	1	343.402	1.4	32.8	3.288	2361.46	1
2	2	77	22	1	1	1	26	8	1	1	0	0	0	0	1	362.777	2.2	268.1	19.541	493.62	0
2	1	74	28	1	1	1	25	3	1	1	0	0	0	1	1	364.051	1.7	37.6	7.177	32.27	0
2	1	65	7	0	1	1	23	4	1	0	0	1	0	0	1	369.994	1.3	33.2	0.542	12.35	0
2	2	40	6	1	1	1	26	15	1	0	1	0	0	0	1	379.196	0.8	44.8	1.507	112.09	1
2	2	72	16	0	1	1	26	8	1	1	1	0	0	0	1	380.684	3.1	246.2	0.291	40.67	0
2	2	75	1	1	1	1	40	8	1	1	1	0	0	0	1	383.21	0.4	57.1	0.962	399.07	0
2	1	70	12	0	3	2	36	5	0	0	0	0	1	0	1	392.328	2.5	139.5	2.026	171.4	0
2	2	81	8	1	3	2	34	6	1	0	0	0	0	1	1	393.178	2.9	242.6	63.888	4890	0
2	2	78	7	0	4	2	14	4	0	1	0	1	0	0	1	407.077	2.8	131.9	55.731	122.34	0
2	1	61	6	0	1	1	21	5	0	1	1	0	0	0	1	407.408	2.5	7.3	11.589	30.99	0
2	1	66	8	0	1	1	23	3	1	1	0	0	0	0	1	418.406	2.9	283.5	1.434	193.2	0
2	1	78	10	0	5	2	15	5	0	1	1	0	0	0	1	425.8	4.9	12.6	3.614	1624	1
2	1	67	3	0	5	2	16	2	0	1	0	1	0	0	1	429.923	4.2	90	71.715	562.63	1
2	1	69	7	0	5	2	25	4	1	1	0	0	0	0	1	430.871	7.3	10.6	5.256	86.86	0
2	2	75	9	0	1	1	30	12	0	1	1	0	0	0	1	445.68	3.5	216.3	1.968	144.68	0
2	1	68	8	0	1	1	20	4	1	1	0	0	1	0	1	451.33	1.7	149.3	0.199	358.09	1
2	1	62	6	0	3	2	14	4	1	1	0	0	0	1	1	455.414	2.6	73.2	1.466	1428.14	0
2	1	35	1	1	1	1	38	19	1	0	0	1	0	0	1	455.552	0.9	47	6.106	156.45	0
2	1	67	9	0	1	1	21	7	1	0	1	0	1	0	1	461.883	5.4	1.1	0.431	27.21	0
2	1	84	30	0	3	2	23	8	0	0	0	0	0	1	1	465.867	1.4	165.1	7.776	156.99	0
2	1	59	13	0	2	2	18	9	1	0	0	0	0	0	1	481.529	2.2	243	100	255.44	1
2	1	84	5	0	1	1	18	6	0	1	1	0	0	0	1	483.449	2.2	212.2	50.046	1249.42	0
2	2	69	1	1	5	2	39	12	1	0	1	0	0	0	1	483.948	4	244.5	97.561	235.34	0
2	1	70	5	0	5	2	33	7	1	1	0	1	1	0	1	484.803	3.7	241.8	7.535	348.7	0
2	1	88	3	1	1	1	35	8	1	0	0	0	0	0	1	485.088	6.1	106.3	1.802	315.58	0
2	1	79	13	0	4	2	16	4	0	0	1	0	0	0	1	487.516	3.3	195.8	74.297	968.97	0
2	1	55	6	1	1	1	30	8	1	0	0	0	1	1	1	499.158	4.8	271.7	10.545	1204.08	0
2	1	66	3	0	2	2	18	3	0	0	1	0	0	0	1	499.953	1.5	82.1	1.252	4897	0
2	1	68	10	1	3	2	30	14	1	0	0	0	0	0	1	501.328	4.4	175.2	100	4897	1
2	1	60	8	0	5	2	19	4	1	0	0	0	1	0	1	522.244	7	87.3	46.934	4897	0
2	2	88	10	0	1	1	17	3	1	1	0	0	0	0	1	528.615	1.4	85.9	4.384	527.48	0
2	1	84	14	1	1	1	36	7	1	1	1	0	0	0	1	533.829	2.2	212.2	50.046	1249.42	0
2	2	69	17	0	6	2	31	4	1	1	0	0	0	1	1	540.045	6.7	33.3	100	5206	1
2	1	54	9	0	3	2	34	12	1	1	1	0	0	0	1	540.496	1.5	260.3	100	1081.69	0
2	1	87	8	0	5	2	26	4	1	0	0	0	0	0	1	540.646	8.5	168.9	4.17	1989.76	0
2	2	84	14	1	1	1	35	10	1	1	0	0	1	0	1	543.43	1.9	85	0.225	1118.2	1
2	2	48	5	1	1	1	31	9	1	0	1	0	0	0	1	548.264	2	339.5	32.149	785.73	1
2	2	61	15	0	3	2	38	8	0	1	1	0	0	0	1	559.451	7.7	35.3	42.003	122.36	0
2	1	68	9	0	2	2	23	6	0	0	0	1	0	0	1	562.669	1.6	10	1.256	32.27	0
2	2	90	13	1	1	1	29	10	1	0	0	0	0	0	1	582.968	1.5	6	0.325	10.39	0
2	1	66	8	1	1	1	39	6	1	0	1	0	0	1	1	592.555	8.4	289	56.132	1666.97	1
2	2	77	14	0	1	1	24	7	1	0	0	0	0	0	1	596.589	2.6	91.8	0.343	280.08	0
2	2	81	4	0	5	2	19	3	0	0	0	0	1	0	1	599.843	5.5	165	15.863	1561.86	0
2	1	59	21	0	8	2	29	4	1	1	1	0	0	0	1	600.956	2.3	146.5	13.746	35.58	1
2	1	81	2	0	1	1	24	12	1	0	0	0	0	0	1	628.933	7.5	38.9	31.825	141.98	0
2	2	70	3	1	1	1	29	5	1	1	0	0	0	0	1	632.615	2.9	292.6	4.54	57.34	0
2	1	49	1	1	1	1	30	13	1	0	1	0	0	0	1	638.452	8.1	220.8	1.668	1290.5	0
2	2	78	12	0	4	2	24	15	1	1	0	0	0	0	1	642.251	4.5	176.8	100	4897	0
2	2	78	13	1	1	1	31	11	1	1	0	0	1	1	1	655.067	1.4	105.8	1.511	320.93	0
2	1	87	6	0	1	1	36	6	1	0	0	0	0	0	1	669.652	9	136.1	5.202	2183.58	0
2	1	69	8	0	2	2	16	6	0	1	1	1	0	0	1	676.037	6.5	86.3	45.723	4890	0
2	1	70	3	1	2	2	40	13	1	1	1	0	0	0	1	682.375	8.7	1.5	0.084	437.87	0
2	2	35	1	1	1	1	41	7	0	0	0	0	0	0	1	683.32	8.9	11	0.789	2862.09	0
2	1	77	14	1	5	2	61	17	1	1	1	0	0	0	1	686.765	1.6	190.8	100	63.5	0
2	2	82	6	0	5	2	22	5	0	0	0	0	0	0	1	691.866	2.3	335.4	11.087	294.01	0
2	1	71	14	0	4	2	23	7	0	0	0	0	0	0	1	697.166	1.9	110.2	51.15	478.61	1
2	1	86	23	1	1	1	26	11	1	1	0	1	0	0	1	698.211	1.9	37.2	21.844	44.99	1
2	2	67	3	0	1	1	16	4	0	0	0	0	1	1	1	708.46	2.4	10.5	0.942	41.94	0
2	2	53	14	0	1	1	16	7	0	0	0	0	0	0	1	711.369	0.9	154.6	7.246	241.6	0
2	1	71	6	0	1	1	29	6	1	1	0	0	0	0	1	716.5	4.8	188.9	0.959	250.92	1
2	2	91	50	0	1	1	30	4	0	1	0	0	1	0	1	721.656	1.7	297.8	100	4940	0
2	1	72	2	1	1	1	26	12	1	0	0	0	0	0	1	743.346	2.5	98.8	5.666	102.75	0
2	2	52	12	0	1	1	16	4	0	1	0	0	0	0	1	752.293	2.4	263	5.13	226.89	0
2	2	86	7	1	5	2	37	12	1	1	1	0	1	0	1	782.69	2.6	251.2	7.573	1434.11	0
2	1	66	5	1	3	2	19	4	1	1	1	0	0	0	1	786.184	1.6	34.2	0.206	127.97	0
2	1	77	7	0	5	2	15	4	0	1	1	0	0	0	1	791.303	5	17.6	0.604	4897	1
2	2	66	7	1	4	2	30	16	1	0	0	0	0	1	1	802.957	5.2	188.2	100	4890	1
2	1	51	9	1	1	1	20	8	1	0	0	0	0	0	1	809.507	1.9	74.4	0.142	104.13	1
2	2	85	16	1	3	2	22	5	1	0	0	0	0	0	1	829.689	1.2	156.7	0.463	116.89	0
2	2	74	12	1	1	1	35	6	1	0	0	0	0	0	1	833.238	2.1	204.3	6.831	69.08	0
2	1	81	53	0	2	2	35	9	1	0	1	0	0	0	1	837.392	3.4	160.5	57.228	80.82	1
2	2	87	7	0	1	1	38	14	1	0	0	0	0	0	1	859.409	2.4	78	7.36	68.78	1
2	1	39	10	0	1	1	27	7	1	0	0	0	1	0	1	862.446	1.9	65.4	0.408	7.27	0
2	1	75	10	0	1	1	18	3	1	1	1	0	0	0	1	867.118	1	63.4	0.164	19.98	0
2	1	70	4	1	1	1	33	11	1	0	0	0	0	0	1	869.666	0.8	98.8	4.89	547.88	0
2	2	84	16	1	1	1	31	6	1	1	1	0	0	0	1	902.274	6.9	76.4	0.233	845.97	1
2	2	79	11	1	1	1	40	11	1	0	0	1	0	0	1	906.8	3.2	51.3	100	4890	1
2	1	76	21	0	1	1	26	5	1	0	1	0	0	0	1	960.804	1.4	304.2	62.358	98.95	1
2	2	47	23	0	3	2	29	10	1	0	1	0	0	1	1	960.914	2.7	53.8	23.609	227.65	0
2	2	78	22	1	4	2	37	12	1	1	1	0	0	0	1	972.143	2.4	265	100	788.04	1
2	1	73	5	1	1	1	25	9	1	1	1	0	0	0	1	979.091	6	186.86	36.376	310.71	0
2	1	80	21	1	1	1	23	6	1	0	1	0	0	0	1	986.421	5.4	272.3	100	1066.78	1
2	1	89	1	1	1	1	57	16	1	0	0	0	0	0	1	1026.36	0.7	36	0.066	7.47	0
2	1	81	6	1	1	1	31	10	1	1	1	0	0	0	1	1031.76	7.8	82.8	25.262	258.3	1
2	1	68	14	1	1	1	32	7	1	1	0	0	1	0	1	1035.65	1.8	320	4.591	549.77	1
2	1	65	12	0	4	2	33	11	0	1	0	0	0	0	1	1045.01	2.4	169.9	100	2212.01	1
2	2	41	6	1	3	2	30	18	1	1	0	0	0	0	1	1054.33	2.9	357.1	100	4890	1
2	2	71	9	1	1	1	37	12	1	0	1	0	0	1	1	1061.91	5.3	193.9	3.662	619.97	0
2	1	77	27	0	8	2	16	9	1	0	1	1	0	0	1	1087.42	2.2	231.9	28.789	1742.91	1
2	1	72	2	1	1	1	31	7	1	0	0	0	0	0	1	1092.74	5.6	297.6	100	4897	1
2	1	91	11	1	3	2	28	9	1	1	0	0	1	0	1	1116.27	6.6	241.1	54.663	4897	1
2	2	36	24	0	1	1	29	6	1	0	0	0	0	0	1	1118.3	2.5	193.2	6.504	77.65	0
2	1	53	1	1	7	2	33	12	1	0	0	0	0	0	1	1121.09	2.4	195.1	56.953	532.94	0
2	2	74	8	0	5	2	18	10	0	1	0	0	0	0	1	1132.56	6.3	165.3	40.404	28.16	0
2	1	69	4	1	1	1	28	5	1	1	1	0	0	0	1	1137.96	3.6	136	0.632	95.56	0
2	2	48	43	0	1	1	31	6	0	0	0	0	0	0	1	1145.97	1.9	297.4	1.877	1782.51	1
2	2	73	8	0	3	2	33	6	1	1	1	1	0	0	1	1157.56	2.1	321.2	14.806	287.07	1
2	1	76	2	1	5	2	18	2	0	0	0	0	0	0	1	1182.68	1.9	225.3	18.32	994.41	1
2	1	78	16	1	1	1	28	6	1	1	1	0	0	0	1	1219.98	3.8	144.7	5.153	45.41	1
2	1	75	9	1	3	2	22	4	0	0	0	0	1	0	1	1223.29	1.7	250.6	6.184	1508.4	0
2	1	68	10	1	1	1	27	10	1	1	1	0	0	0	1	1245.45	8.1	41.6	61.587	5206	0
2	1	79	3	1	3	2	29	7	0	1	0	0	0	0	1	1260.59	0.6	229.5	3.497	590.93	0
2	1	70	9	0	5	2	22	11	1	1	1	0	1	0	1	1275.05	5	120.2	100	25.82	0
2	1	83	8	0	2	2	15	4	0	0	0	0	0	0	1	1282.99	6.4	2.8	0.866	3625.47	0
2	1	71	1	1	1	1	27	8	1	1	0	0	0	0	1	1291.43	8.1	203.6	25.883	1586.57	0
2	1	52	7	0	1	1	16	7	0	1	0	0	0	0	1	1376.21	2.4	301.5	100	4897	0
2	2	72	6	0	3	2	22	6	1	1	0	0	0	0	1	1394.59	2	249.1	13.473	4890	0
2	2	59	3	1	5	2	23	2	0	1	1	1	0	0	1	1424.51	1.9	175	2.595	4897	0
2	1	71	15	0	1	1	20	6	1	1	0	0	1	0	1	1430.03	4.6	19.8	0.402	245.97	0
2	1	76	20	0	5	2	27	15	1	0	0	0	0	0	1	1460.29	5.9	110.9	26.512	252.71	1
2	2	90	2	1	4	2	39	9	1	0	1	0	0	0	1	1492.12	6.2	213.5	100	4940	0
2	1	65	40	0	1	1	25	7	0	0	1	0	0	0	1	1530.15	1.5	263.8	0.527	87.84	1
2	1	66	11	0	1	1	29	6	1	0	0	0	0	0	1	1535.24	15	5.8	6.459	487.4	0
2	1	68	1	1	1	1	42	12	1	0	0	1	0	0	1	1543.01	6.8	103.5	3.144	1051.32	0
2	1	59	27	1	1	1	19	3	1	1	1	0	0	0	1	1573.8	2.2	215	1.5	4890	1
2	1	77	1	1	1	1	54	11	1	0	0	0	1	0	1	1605.68	1.9	38.8	100	17.9	0
2	2	81	16	1	5	2	21	7	0	1	1	0	0	0	1	1613.11	1.2	65.1	3.672	191	1
2	1	53	1	1	2	2	30	13	1	0	0	0	1	0	1	1634.9	9.1	32	100	4897	0
2	2	68	17	0	2	2	21	5	0	1	0	0	0	0	1	1663.39	1.8	52.1	13.208	41.89	0
2	1	86	9	1	3	2	41	10	1	0	0	1	0	0	1	1670.37	2.4	104	3.457	3299.86	0
2	1	58	4	1	1	1	34	10	1	0	0	0	0	0	1	1680.11	6.6	96.6	14.478	4897	1
2	2	71	7	0	4	2	25	7	0	0	1	0	0	0	1	1696.43	4	214.1	67.338	4897	1
2	1	65	1	1	2	2	26	6	1	0	1	0	0	0	1	1824.43	3.6	14.9	1.835	401.89	0
2	1	60	7	0	1	1	30	12	1	0	0	0	0	0	1	1839.86	14	34.2	2.252	1924.1	0
2	2	58	4	1	1	1	30	11	1	0	0	0	0	0	1	1854.79	2.2	1.5	35.149	91.58	1
2	1	81	18	1	1	1	37	10	1	1	0	0	1	0	1	1900.97	4.1	8.2	100	4897	1
2	1	85	22	1	2	2	28	14	1	1	1	0	0	0	1	1917.91	3.1	28	26.619	4897	1
2	1	80	2	1	1	1	30	5	1	1	0	0	0	0	1	1936.45	1.2	43.2	0.141	94.25	0
2	2	70	3	1	3	2	28	4	0	1	0	0	0	0	1	1953.8	2.3	165.5	0.62	2613.1	0
2	2	71	19	0	1	1	29	9	1	0	1	0	0	0	1	2005.59	4.4	283.1	56.611	4890	0
2	1	65	3	1	1	1	15	5	0	0	1	0	0	0	1	2012.68	1.7	20.4	0.576	44.39	0
2	2	79	9	1	3	2	29	7	1	1	0	0	0	0	1	2024.49	2.1	251.8	89.788	4940	0
2	1	81	8	1	3	2	26	12	1	0	0	0	0	0	1	2071.36	6.8	90.6	33.699	4897	0
2	1	65	6	1	1	1	25	8	1	0	0	0	0	0	1	2218.13	3.9	254	45.85	4950	0
2	1	53	1	1	1	1	55	11	1	0	0	0	0	0	1	2259.89	4	25.1	26.5	26.5	0
2	1	66	7	1	2	2	20	3	0	1	0	0	0	0	1	2282.98	6.2	71.7	8.506	4897	0
2	2	74	2	1	1	1	37	10	1	1	0	0	0	0	1	2361.08	8.9	82.4	5.024	875.27	0
2	1	72	10	0	1	1	32	12	0	1	1	0	0	0	1	2363.51	2.4	14.8	19.072	4940	0
2	1	86	18	1	1	1	28	10	1	0	0	0	0	0	1	2476.11	3.6	102.4	2.875	4940	0
2	2	54	12	1	1	1	41	12	1	1	1	0	0	0	1	2795.14	2.6	195.6	5.104	233.28	1
2	1	60	1	1	1	1	22	7	1	0	0	0	0	0	1	3015.94	5.8	14.2	0.163	969.61	1
2	1	74	6	0	5	2	14	2	1	0	0	0	0	0	1	3027.27	3.1	3.3	30.29	4897	0
2	2	70	1	1	3	2	48	14	1	0	0	0	0	0	1	3103.9	0.7	48.6	6.354	4897	0
2	1	73	5	1	1	1	22	8	0	0	0	0	0	0	1	3133.37	3.3	42.7	21.286	906.39	0
2	1	57	12	1	1	1	34	10	1	0	0	0	0	0	1	3462.5	1.9	128.4	3.654	41.51	1
2	2	48	1	1	1	1	39	12	1	0	0	0	0	0	1	3484.2	8.9	245.7	100	4890	0
2	2	74	7	0	4	2	13	4	0	1	0	0	0	0	1	3522.63	2.2	199.4	99.556	2396.74	0
2	1	48	1	1	6	2	41	8	1	0	0	0	0	0	1	3546.58	1.2	30.3	0.303	4897	0
2	1	90	1	1	1	1	50	11	0	0	1	0	0	0	1	4000	4.6	162	0.731	4617.35	0
2	1	68	9	1	1	1	21	6	1	0	1	0	0	0	1	4123.19	4.4	116.7	0.569	68.41	0
2	1	65	2	1	2	2	43	12	1	1	1	0	0	0	1	4214.12	3.3	69.5	11.687	70.96	0
2	1	55	11	0	8	2	23	9	0	1	0	0	0	0	1	4232.46	2.8	242.7	100	5206	1
2	1	82	1	1	2	2	33	13	1	1	0	0	0	0	1	4481.38	8.4	72.3	100	4890	0
2	2	71	13	0	4	2	28	7	1	1	0	0	0	0	1	5059.49	6	288.6	0.523	17.61	1
2	1	76	22	0	1	1	43	8	1	0	0	0	0	0	1	6437.62	8.1	290.6	100	4897	1
2	1	46	1	1	1	1	32	12	1	0	0	0	0	0	1	6475.48	0.6	55.7	66.665	4890	0
2	1	59	6	1	2	2	36	13	1	0	1	0	0	0	1	7522.73	0.3	129.3	40.57	4940	0
2	1	83	18	1	1	1	33	11	1	0	0	0	0	0	1	12117.5	3.5	36.9	2.078	9.32	1
2	2	82	1	1	4	2	37	13	1	0	0	0	0	0	1	82695.6	8.2	52.4	100	4940	0
3	2	83	NA	0	NA	NA	NA	NA	NA	1	0	0	0	0	NA	13.7673	NA	NA	NA	NA	NA
3	2	70	NA	0	NA	NA	NA	NA	NA	0	0	0	0	0	NA	16.7021	NA	NA	NA	NA	NA
3	2	80	NA	0	NA	NA	NA	NA	NA	0	0	0	0	0	NA	19.2457	NA	NA	NA	NA	NA
3	1	68	NA	0	NA	NA	NA	NA	NA	1	0	0	0	0	NA	19.8091	NA	NA	NA	NA	NA
3	1	74	NA	0	NA	NA	NA	NA	NA	0	1	0	0	0	NA	30.6004	NA	NA	NA	NA	NA
3	2	56	NA	0	NA	NA	NA	NA	NA	0	0	0	0	0	NA	30.8622	NA	NA	NA	NA	NA
3	2	74	NA	0	NA	NA	NA	NA	NA	0	0	0	0	0	NA	32.3205	NA	NA	NA	NA	NA
3	2	613	NA	0	NA	NA	NA	NA	NA	1	1	0	0	0	NA	33.6548	NA	NA	NA	NA	NA
3	2	93	NA	0	NA	NA	NA	NA	NA	1	0	0	1	0	NA	34.9507	NA	NA	NA	NA	NA
3	2	62	NA	0	NA	NA	NA	NA	NA	0	1	0	0	0	NA	48.1125	NA	NA	NA	NA	NA
3	2	74	NA	0	NA	NA	NA	NA	NA	1	0	0	0	0	NA	49.1716	NA	NA	NA	NA	NA
3	1	74	NA	0	NA	NA	NA	NA	NA	0	1	0	0	0	NA	50.588	NA	NA	NA	NA	NA
3	1	68	NA	0	NA	NA	NA	NA	NA	1	0	0	0	0	NA	51.0824	NA	NA	NA	NA	NA
3	1	60	NA	0	NA	NA	NA	NA	NA	0	1	0	0	0	NA	53.1827	NA	NA	NA	NA	NA
3	1	73	NA	0	NA	NA	NA	NA	NA	0	0	0	0	0	NA	53.3231	NA	NA	NA	NA	NA
3	2	31	NA	0	NA	NA	NA	NA	NA	0	1	0	0	0	NA	53.7872	NA	NA	NA	NA	NA
3	2	72	NA	0	NA	NA	NA	NA	NA	1	0	0	0	0	NA	54.1693	NA	NA	NA	NA	NA
3	1	49	NA	0	NA	NA	NA	NA	NA	0	0	0	0	0	NA	55.0375	NA	NA	NA	NA	NA
3	2	68	NA	0	NA	NA	NA	NA	NA	1	1	0	0	0	NA	56.6749	NA	NA	NA	NA	NA
3	2	84	NA	0	NA	NA	NA	NA	NA	0	0	1	0	0	NA	60.4209	NA	NA	NA	NA	NA
3	1	80	NA	0	NA	NA	NA	NA	NA	1	1	0	0	0	NA	70.845	NA	NA	NA	NA	NA
3	2	83	NA	0	NA	NA	NA	NA	NA	1	0	0	0	0	NA	72.924	NA	NA	NA	NA	NA
3	1	64	NA	0	NA	NA	NA	NA	NA	1	0	0	0	0	NA	73.7103	NA	NA	NA	NA	NA
3	2	89	NA	0	NA	NA	NA	NA	NA	0	0	0	0	0	NA	80.2582	NA	NA	NA	NA	NA
3	1	79	NA	0	NA	NA	NA	NA	NA	0	0	0	0	0	NA	85.2627	NA	NA	NA	NA	NA
3	1	72	NA	0	NA	NA	NA	NA	NA	0	0	0	0	0	NA	86.4067	NA	NA	NA	NA	NA
3	1	82	NA	0	NA	NA	NA	NA	NA	1	1	0	0	0	NA	86.5948	NA	NA	NA	NA	NA
3	2	61	NA	0	NA	NA	NA	NA	NA	0	0	0	0	0	NA	89.1455	NA	NA	NA	NA	NA
3	2	83	NA	0	NA	NA	NA	NA	NA	0	0	0	0	0	NA	96.6856	NA	NA	NA	NA	NA
3	1	62	NA	0	NA	NA	NA	NA	NA	1	0	0	0	0	NA	127.436	NA	NA	NA	NA	NA
3	1	51	NA	0	NA	NA	NA	NA	NA	1	0	0	0	0	NA	157.575	NA	NA	NA	NA	NA
3	1	61	NA	0	NA	NA	NA	NA	NA	0	0	0	0	0	NA	165.505	NA	NA	NA	NA	NA
3	1	55	NA	0	NA	NA	NA	NA	NA	0	1	0	0	0	NA	172.807	NA	NA	NA	NA	NA
3	2	64	NA	0	NA	NA	NA	NA	NA	0	0	0	1	0	NA	175.956	NA	NA	NA	NA	NA
3	1	77	NA	0	NA	NA	NA	NA	NA	1	0	0	0	0	NA	199.963	NA	NA	NA	NA	NA
3	2	71	NA	0	NA	NA	NA	NA	NA	0	0	0	0	0	NA	217.574	NA	NA	NA	NA	NA
3	1	82	NA	0	NA	NA	NA	NA	NA	1	0	0	0	0	NA	220.361	NA	NA	NA	NA	NA
3	1	60	NA	0	NA	NA	NA	NA	NA	0	0	0	0	0	NA	223.784	NA	NA	NA	NA	NA
3	2	61	NA	0	NA	NA	NA	NA	NA	0	1	0	0	0	NA	227.295	NA	NA	NA	NA	NA
3	1	84	NA	0	NA	NA	NA	NA	NA	1	0	0	0	0	NA	227.436	NA	NA	NA	NA	NA
3	1	80	NA	0	NA	NA	NA	NA	NA	0	1	0	0	0	NA	228.165	NA	NA	NA	NA	NA
3	2	58	NA	0	NA	NA	NA	NA	NA	1	0	0	0	0	NA	230.212	NA	NA	NA	NA	NA
3	2	71	NA	0	NA	NA	NA	NA	NA	0	0	0	0	0	NA	230.771	NA	NA	NA	NA	NA
3	2	54	NA	0	NA	NA	NA	NA	NA	1	0	0	0	0	NA	231.432	NA	NA	NA	NA	NA
3	1	85	NA	0	NA	NA	NA	NA	NA	0	1	0	0	0	NA	234.936	NA	NA	NA	NA	NA
3	1	82	NA	0	NA	NA	NA	NA	NA	0	0	0	0	0	NA	235.401	NA	NA	NA	NA	NA
3	2	84	NA	0	NA	NA	NA	NA	NA	0	0	0	0	0	NA	238.16	NA	NA	NA	NA	NA
3	1	55	NA	0	NA	NA	NA	NA	NA	1	0	0	0	0	NA	241.929	NA	NA	NA	NA	NA
3	1	86	NA	0	NA	NA	NA	NA	NA	0	0	0	0	0	NA	242.021	NA	NA	NA	NA	NA
3	1	84	NA	0	NA	NA	NA	NA	NA	1	0	0	0	0	NA	245.485	NA	NA	NA	NA	NA
3	1	61	NA	0	NA	NA	NA	NA	NA	1	1	0	0	0	NA	247.446	NA	NA	NA	NA	NA
3	2	57	NA	0	NA	NA	NA	NA	NA	0	0	0	0	0	NA	247.762	NA	NA	NA	NA	NA
3	1	74	NA	0	NA	NA	NA	NA	NA	0	0	0	0	0	NA	248.964	NA	NA	NA	NA	NA
3	2	63	NA	0	NA	NA	NA	NA	NA	1	0	1	0	0	NA	250.92	NA	NA	NA	NA	NA
3	1	89	NA	0	NA	NA	NA	NA	NA	0	0	0	0	0	NA	253.07	NA	NA	NA	NA	NA
3	1	59	NA	0	NA	NA	NA	NA	NA	1	0	0	0	0	NA	253.384	NA	NA	NA	NA	NA
3	1	55	NA	0	NA	NA	NA	NA	NA	0	0	0	0	0	NA	255.856	NA	NA	NA	NA	NA
3	2	79	NA	0	NA	NA	NA	NA	NA	1	0	0	0	0	NA	257.069	NA	NA	NA	NA	NA
3	1	87	NA	0	NA	NA	NA	NA	NA	1	1	0	0	0	NA	258.917	NA	NA	NA	NA	NA
3	1	36	NA	0	NA	NA	NA	NA	NA	0	0	0	0	0	NA	267.545	NA	NA	NA	NA	NA
3	2	83	NA	0	NA	NA	NA	NA	NA	1	0	0	0	0	NA	268.862	NA	NA	NA	NA	NA
3	2	53	NA	0	NA	NA	NA	NA	NA	0	0	0	0	0	NA	271.656	NA	NA	NA	NA	NA
3	1	65	NA	0	NA	NA	NA	NA	NA	0	1	0	0	0	NA	272.182	NA	NA	NA	NA	NA
3	2	82	NA	0	NA	NA	NA	NA	NA	1	0	0	0	0	NA	279.474	NA	NA	NA	NA	NA
3	1	60	NA	0	NA	NA	NA	NA	NA	0	0	0	0	0	NA	281.451	NA	NA	NA	NA	NA
3	1	51	NA	0	NA	NA	NA	NA	NA	0	0	0	0	0	NA	282.07	NA	NA	NA	NA	NA
3	2	50	NA	0	NA	NA	NA	NA	NA	1	0	0	0	0	NA	282.383	NA	NA	NA	NA	NA
3	1	52	NA	0	NA	NA	NA	NA	NA	0	1	0	0	0	NA	284.007	NA	NA	NA	NA	NA
3	2	51	NA	0	NA	NA	NA	NA	NA	1	0	0	0	0	NA	285.146	NA	NA	NA	NA	NA
3	1	48	NA	0	NA	NA	NA	NA	NA	0	0	0	0	0	NA	287.295	NA	NA	NA	NA	NA
3	2	37	NA	0	NA	NA	NA	NA	NA	1	1	0	0	0	NA	299.212	NA	NA	NA	NA	NA
3	2	55	NA	0	NA	NA	NA	NA	NA	0	0	0	0	0	NA	301.985	NA	NA	NA	NA	NA
3	2	68	NA	0	NA	NA	NA	NA	NA	1	0	0	0	0	NA	305.243	NA	NA	NA	NA	NA
3	1	77	NA	0	NA	NA	NA	NA	NA	0	0	0	0	0	NA	309.254	NA	NA	NA	NA	NA
3	1	40	NA	0	NA	NA	NA	NA	NA	0	0	0	0	0	NA	311.296	NA	NA	NA	NA	NA
3	2	69	NA	0	NA	NA	NA	NA	NA	0	0	0	0	0	NA	313.55	NA	NA	NA	NA	NA
3	1	80	NA	0	NA	NA	NA	NA	NA	0	1	0	0	0	NA	313.743	NA	NA	NA	NA	NA
3	2	39	NA	0	NA	NA	NA	NA	NA	0	0	0	0	0	NA	314.296	NA	NA	NA	NA	NA
3	1	45	NA	0	NA	NA	NA	NA	NA	0	0	0	0	0	NA	316.414	NA	NA	NA	NA	NA
3	2	68	NA	0	NA	NA	NA	NA	NA	1	0	0	0	0	NA	318.495	NA	NA	NA	NA	NA
3	1	85	NA	0	NA	NA	NA	NA	NA	0	0	0	0	0	NA	332.783	NA	NA	NA	NA	NA
3	2	49	NA	0	NA	NA	NA	NA	NA	1	0	0	0	0	NA	335.362	NA	NA	NA	NA	NA
3	1	50	NA	0	NA	NA	NA	NA	NA	0	0	0	0	0	NA	336.788	NA	NA	NA	NA	NA
3	1	64	NA	0	NA	NA	NA	NA	NA	0	0	0	0	0	NA	338.259	NA	NA	NA	NA	NA
3	2	63	NA	0	NA	NA	NA	NA	NA	0	0	0	0	0	NA	338.572	NA	NA	NA	NA	NA
3	1	31	NA	0	NA	NA	NA	NA	NA	1	1	0	0	0	NA	345.737	NA	NA	NA	NA	NA
3	2	59	NA	0	NA	NA	NA	NA	NA	0	0	0	0	0	NA	350.81	NA	NA	NA	NA	NA
3	1	34	NA	0	NA	NA	NA	NA	NA	1	1	0	0	0	NA	351.593	NA	NA	NA	NA	NA
3	2	81	NA	0	NA	NA	NA	NA	NA	0	0	0	0	0	NA	352.375	NA	NA	NA	NA	NA
3	1	86	NA	0	NA	NA	NA	NA	NA	1	1	0	0	0	NA	354.08	NA	NA	NA	NA	NA
3	1	59	NA	0	NA	NA	NA	NA	NA	0	0	0	0	0	NA	359.436	NA	NA	NA	NA	NA
3	2	74	NA	0	NA	NA	NA	NA	NA	0	0	0	0	0	NA	369.494	NA	NA	NA	NA	NA
3	2	61	NA	0	NA	NA	NA	NA	NA	1	0	0	0	0	NA	370.322	NA	NA	NA	NA	NA
3	1	74	NA	0	NA	NA	NA	NA	NA	1	1	0	0	0	NA	370.368	NA	NA	NA	NA	NA
3	1	79	NA	0	NA	NA	NA	NA	NA	0	0	0	0	0	NA	370.69	NA	NA	NA	NA	NA
3	2	76	NA	0	NA	NA	NA	NA	NA	0	0	0	0	0	NA	371.104	NA	NA	NA	NA	NA
3	2	78	NA	0	NA	NA	NA	NA	NA	0	1	0	0	0	NA	372.07	NA	NA	NA	NA	NA
3	1	32	NA	0	NA	NA	NA	NA	NA	0	0	0	0	0	NA	372.992	NA	NA	NA	NA	NA
3	1	83	NA	0	NA	NA	NA	NA	NA	0	0	0	0	0	NA	376.734	NA	NA	NA	NA	NA
3	1	67	NA	0	NA	NA	NA	NA	NA	1	0	0	0	0	NA	379.189	NA	NA	NA	NA	NA
3	2	80	NA	0	NA	NA	NA	NA	NA	0	0	0	0	0	NA	382.908	NA	NA	NA	NA	NA
3	1	89	NA	0	NA	NA	NA	NA	NA	0	1	0	0	0	NA	384.166	NA	NA	NA	NA	NA
3	1	66	NA	0	NA	NA	NA	NA	NA	0	0	0	0	0	NA	386.126	NA	NA	NA	NA	NA
3	1	63	NA	0	NA	NA	NA	NA	NA	0	1	0	0	0	NA	389.027	NA	NA	NA	NA	NA
3	2	43	NA	0	NA	NA	NA	NA	NA	0	0	0	0	0	NA	390.904	NA	NA	NA	NA	NA
3	2	33	NA	0	NA	NA	NA	NA	NA	1	0	0	0	0	NA	393.867	NA	NA	NA	NA	NA
3	1	61	NA	0	NA	NA	NA	NA	NA	0	0	0	0	0	NA	436.776	NA	NA	NA	NA	NA
3	1	79	NA	0	NA	NA	NA	NA	NA	1	0	0	0	0	NA	437.616	NA	NA	NA	NA	NA
3	2	41	NA	0	NA	NA	NA	NA	NA	1	0	0	0	0	NA	445.065	NA	NA	NA	NA	NA
3	1	44	NA	0	NA	NA	NA	NA	NA	0	0	0	0	0	NA	456.614	NA	NA	NA	NA	NA
3	1	71	NA	0	NA	NA	NA	NA	NA	0	1	0	0	0	NA	460.109	NA	NA	NA	NA	NA
3	2	72	NA	0	NA	NA	NA	NA	NA	1	0	0	0	0	NA	462.499	NA	NA	NA	NA	NA
3	2	74	NA	0	NA	NA	NA	NA	NA	0	0	0	0	0	NA	485.21	NA	NA	NA	NA	NA
3	2	82	NA	0	NA	NA	NA	NA	NA	1	1	0	0	0	NA	502.51	NA	NA	NA	NA	NA
3	1	85	NA	0	NA	NA	NA	NA	NA	1	0	0	0	0	NA	510.033	NA	NA	NA	NA	NA
3	1	76	NA	0	NA	NA	NA	NA	NA	1	1	0	0	0	NA	561.299	NA	NA	NA	NA	NA
3	2	75	NA	0	NA	NA	NA	NA	NA	0	0	0	0	0	NA	588.667	NA	NA	NA	NA	NA
3	1	81	NA	0	NA	NA	NA	NA	NA	1	0	0	0	0	NA	596.241	NA	NA	NA	NA	NA
3	1	71	NA	0	NA	NA	NA	NA	NA	0	0	0	0	0	NA	683.038	NA	NA	NA	NA	NA
3	1	70	NA	0	NA	NA	NA	NA	NA	0	0	0	0	0	NA	938.41	NA	NA	NA	NA	NA
4	1	85	NA	0	NA	NA	NA	NA	NA	0	0	0	0	0	NA	66.3981	NA	NA	NA	NA	NA
4	2	78	NA	0	NA	NA	NA	NA	NA	1	0	0	0	0	NA	74.8571	NA	NA	NA	NA	NA
4	1	83	NA	0	NA	NA	NA	NA	NA	0	0	0	0	0	NA	86.5824	NA	NA	NA	NA	NA
4	1	77	NA	0	NA	NA	NA	NA	NA	0	1	0	0	0	NA	88.8641	NA	NA	NA	NA	NA
4	1	73	NA	0	NA	NA	NA	NA	NA	1	0	0	0	0	NA	93.6917	NA	NA	NA	NA	NA
4	2	67	NA	0	NA	NA	NA	NA	NA	1	0	0	0	0	NA	96.722	NA	NA	NA	NA	NA
4	1	67	NA	0	NA	NA	NA	NA	NA	0	0	0	0	0	NA	101.857	NA	NA	NA	NA	NA
4	2	75	NA	0	NA	NA	NA	NA	NA	1	1	0	0	0	NA	106.613	NA	NA	NA	NA	NA
4	2	74	NA	0	NA	NA	NA	NA	NA	1	0	0	0	0	NA	109.222	NA	NA	NA	NA	NA
4	1	66	NA	0	NA	NA	NA	NA	NA	0	0	0	0	0	NA	114.534	NA	NA	NA	NA	NA
4	2	68	NA	0	NA	NA	NA	NA	NA	1	1	0	1	0	NA	117.865	NA	NA	NA	NA	NA
4	2	71	NA	0	NA	NA	NA	NA	NA	0	0	0	0	0	NA	126.017	NA	NA	NA	NA	NA
4	2	90	NA	0	NA	NA	NA	NA	NA	0	0	0	1	0	NA	128.534	NA	NA	NA	NA	NA
4	2	71	NA	0	NA	NA	NA	NA	NA	1	0	0	0	0	NA	146.132	NA	NA	NA	NA	NA
4	1	81	NA	0	NA	NA	NA	NA	NA	1	1	0	0	0	NA	147.984	NA	NA	NA	NA	NA
4	1	69	NA	0	NA	NA	NA	NA	NA	1	0	0	0	0	NA	153.434	NA	NA	NA	NA	NA
4	1	81	NA	0	NA	NA	NA	NA	NA	1	1	0	0	0	NA	153.947	NA	NA	NA	NA	NA
4	1	73	NA	0	NA	NA	NA	NA	NA	0	0	0	0	0	NA	154.931	NA	NA	NA	NA	NA
4	1	54	NA	0	NA	NA	NA	NA	NA	1	1	0	0	0	NA	157.962	NA	NA	NA	NA	NA
4	1	74	NA	0	NA	NA	NA	NA	NA	0	0	0	0	0	NA	158.388	NA	NA	NA	NA	NA
4	1	80	NA	0	NA	NA	NA	NA	NA	1	0	0	0	0	NA	159.539	NA	NA	NA	NA	NA
4	1	67	NA	0	NA	NA	NA	NA	NA	0	0	0	0	0	NA	164.045	NA	NA	NA	NA	NA
4	2	37	NA	0	NA	NA	NA	NA	NA	1	0	0	0	0	NA	165.742	NA	NA	NA	NA	NA
4	2	55	NA	0	NA	NA	NA	NA	NA	0	0	1	0	0	NA	171.499	NA	NA	NA	NA	NA
4	1	83	NA	0	NA	NA	NA	NA	NA	1	1	0	0	0	NA	175.256	NA	NA	NA	NA	NA
4	1	75	NA	0	NA	NA	NA	NA	NA	0	0	0	1	0	NA	177.912	NA	NA	NA	NA	NA
4	2	37	NA	0	NA	NA	NA	NA	NA	0	0	0	0	0	NA	180.647	NA	NA	NA	NA	NA
4	1	67	NA	0	NA	NA	NA	NA	NA	1	1	0	0	0	NA	181.278	NA	NA	NA	NA	NA
4	1	81	NA	0	NA	NA	NA	NA	NA	0	0	1	0	0	NA	182.876	NA	NA	NA	NA	NA
4	2	62	NA	0	NA	NA	NA	NA	NA	1	0	0	0	0	NA	183.691	NA	NA	NA	NA	NA
4	2	68	NA	0	NA	NA	NA	NA	NA	0	1	0	0	0	NA	185.355	NA	NA	NA	NA	NA
4	1	57	NA	0	NA	NA	NA	NA	NA	1	0	0	0	0	NA	185.607	NA	NA	NA	NA	NA
4	1	68	NA	0	NA	NA	NA	NA	NA	1	0	0	0	0	NA	186.279	NA	NA	NA	NA	NA
4	2	68	NA	0	NA	NA	NA	NA	NA	1	0	0	0	0	NA	188.798	NA	NA	NA	NA	NA
4	1	69	NA	0	NA	NA	NA	NA	NA	0	1	0	0	0	NA	190.811	NA	NA	NA	NA	NA
4	2	60	NA	0	NA	NA	NA	NA	NA	1	0	0	0	1	NA	194.416	NA	NA	NA	NA	NA
4	2	92	NA	0	NA	NA	NA	NA	NA	1	1	0	0	0	NA	206.095	NA	NA	NA	NA	NA
4	1	79	NA	0	NA	NA	NA	NA	NA	0	0	0	0	0	NA	206.555	NA	NA	NA	NA	NA
4	2	78	NA	0	NA	NA	NA	NA	NA	0	0	0	0	0	NA	214.754	NA	NA	NA	NA	NA
4	1	83	NA	0	NA	NA	NA	NA	NA	1	0	0	0	0	NA	215.214	NA	NA	NA	NA	NA
4	2	93	NA	0	NA	NA	NA	NA	NA	0	1	0	0	0	NA	215.298	NA	NA	NA	NA	NA
4	1	53	NA	0	NA	NA	NA	NA	NA	0	0	0	0	0	NA	220.654	NA	NA	NA	NA	NA
4	1	68	NA	0	NA	NA	NA	NA	NA	1	0	0	0	0	NA	221.533	NA	NA	NA	NA	NA
4	2	88	NA	0	NA	NA	NA	NA	NA	0	1	0	0	0	NA	225.3	NA	NA	NA	NA	NA
4	2	89	NA	0	NA	NA	NA	NA	NA	1	0	0	0	0	NA	225.426	NA	NA	NA	NA	NA
4	1	73	NA	0	NA	NA	NA	NA	NA	0	0	0	0	0	NA	225.803	NA	NA	NA	NA	NA
4	1	80	NA	0	NA	NA	NA	NA	NA	1	0	0	0	0	NA	234.394	NA	NA	NA	NA	NA
4	1	85	NA	0	NA	NA	NA	NA	NA	0	1	0	0	0	NA	238.129	NA	NA	NA	NA	NA
4	1	59	NA	0	NA	NA	NA	NA	NA	0	0	0	0	0	NA	243.214	NA	NA	NA	NA	NA
4	1	73	NA	0	NA	NA	NA	NA	NA	1	0	0	0	0	NA	244.265	NA	NA	NA	NA	NA
4	1	70	NA	0	NA	NA	NA	NA	NA	1	1	0	0	0	NA	245.401	NA	NA	NA	NA	NA
4	1	31	NA	0	NA	NA	NA	NA	NA	0	0	0	0	0	NA	245.822	NA	NA	NA	NA	NA
4	2	82	NA	0	NA	NA	NA	NA	NA	1	0	0	0	0	NA	249.233	NA	NA	NA	NA	NA
4	2	77	NA	0	NA	NA	NA	NA	NA	0	0	0	0	0	NA	253.914	NA	NA	NA	NA	NA
4	1	86	NA	0	NA	NA	NA	NA	NA	0	0	0	0	0	NA	258.392	NA	NA	NA	NA	NA
4	1	70	NA	0	NA	NA	NA	NA	NA	1	0	0	0	0	NA	260.296	NA	NA	NA	NA	NA
4	1	62	NA	0	NA	NA	NA	NA	NA	1	1	0	0	1	NA	260.55	NA	NA	NA	NA	NA
4	2	70	NA	0	NA	NA	NA	NA	NA	0	0	0	0	0	NA	260.973	NA	NA	NA	NA	NA
4	1	75	NA	0	NA	NA	NA	NA	NA	1	0	0	0	0	NA	277.466	NA	NA	NA	NA	NA
4	2	77	NA	0	NA	NA	NA	NA	NA	1	1	1	0	0	NA	280.329	NA	NA	NA	NA	NA
4	2	78	NA	0	NA	NA	NA	NA	NA	0	0	0	0	0	NA	281.655	NA	NA	NA	NA	NA
4	1	68	NA	0	NA	NA	NA	NA	NA	1	0	0	0	0	NA	282.511	NA	NA	NA	NA	NA
4	2	71	NA	0	NA	NA	NA	NA	NA	0	1	0	0	0	NA	288.13	NA	NA	NA	NA	NA
4	2	80	NA	0	NA	NA	NA	NA	NA	1	0	0	0	0	NA	288.302	NA	NA	NA	NA	NA
4	1	67	NA	0	NA	NA	NA	NA	NA	0	0	0	0	0	NA	289.377	NA	NA	NA	NA	NA
4	2	59	NA	0	NA	NA	NA	NA	NA	1	1	0	0	0	NA	295.711	NA	NA	NA	NA	NA
4	2	68	NA	0	NA	NA	NA	NA	NA	1	0	0	0	0	NA	306.372	NA	NA	NA	NA	NA
4	1	57	NA	0	NA	NA	NA	NA	NA	1	0	0	0	0	NA	313.481	NA	NA	NA	NA	NA
4	2	53	NA	0	NA	NA	NA	NA	NA	1	0	0	0	0	NA	313.918	NA	NA	NA	NA	NA
4	1	72	NA	0	NA	NA	NA	NA	NA	1	0	0	0	0	NA	318.476	NA	NA	NA	NA	NA
4	1	43	NA	0	NA	NA	NA	NA	NA	0	0	0	0	0	NA	319.574	NA	NA	NA	NA	NA
4	2	75	NA	0	NA	NA	NA	NA	NA	1	1	0	0	0	NA	322.169	NA	NA	NA	NA	NA
4	2	82	NA	0	NA	NA	NA	NA	NA	0	0	0	0	0	NA	336.297	NA	NA	NA	NA	NA
4	2	67	NA	0	NA	NA	NA	NA	NA	1	0	0	0	0	NA	343.628	NA	NA	NA	NA	NA
4	1	70	NA	0	NA	NA	NA	NA	NA	1	1	0	0	0	NA	349.022	NA	NA	NA	NA	NA
4	1	60	NA	0	NA	NA	NA	NA	NA	0	1	0	0	0	NA	349.112	NA	NA	NA	NA	NA
4	2	89	NA	0	NA	NA	NA	NA	NA	0	0	0	0	0	NA	349.517	NA	NA	NA	NA	NA
4	2	59	NA	0	NA	NA	NA	NA	NA	0	1	0	0	1	NA	356.981	NA	NA	NA	NA	NA
4	1	81	NA	0	NA	NA	NA	NA	NA	1	0	0	0	0	NA	371.518	NA	NA	NA	NA	NA
4	1	70	NA	0	NA	NA	NA	NA	NA	0	1	0	0	0	NA	375.993	NA	NA	NA	NA	NA
4	1	79	NA	0	NA	NA	NA	NA	NA	1	0	1	0	0	NA	385.706	NA	NA	NA	NA	NA
4	1	48	NA	0	NA	NA	NA	NA	NA	1	0	0	0	0	NA	396.272	NA	NA	NA	NA	NA
4	1	76	NA	0	NA	NA	NA	NA	NA	1	1	0	0	0	NA	396.461	NA	NA	NA	NA	NA
4	2	61	NA	0	NA	NA	NA	NA	NA	0	0	0	0	0	NA	408.153	NA	NA	NA	NA	NA
4	2	48	NA	0	NA	NA	NA	NA	NA	1	0	0	0	0	NA	418.302	NA	NA	NA	NA	NA
4	1	68	NA	0	NA	NA	NA	NA	NA	0	1	0	0	0	NA	425.684	NA	NA	NA	NA	NA
4	1	61	NA	0	NA	NA	NA	NA	NA	0	0	0	0	0	NA	431.704	NA	NA	NA	NA	NA
4	2	58	NA	0	NA	NA	NA	NA	NA	1	0	0	0	0	NA	434.458	NA	NA	NA	NA	NA
4	2	52	NA	0	NA	NA	NA	NA	NA	0	0	0	0	0	NA	442.774	NA	NA	NA	NA	NA
4	2	58	NA	0	NA	NA	NA	NA	NA	1	1	0	0	0	NA	451.824	NA	NA	NA	NA	NA
4	1	32	NA	0	NA	NA	NA	NA	NA	0	0	0	0	0	NA	458.892	NA	NA	NA	NA	NA
4	1	56	NA	0	NA	NA	NA	NA	NA	1	1	0	0	0	NA	461.379	NA	NA	NA	NA	NA
4	1	54	NA	0	NA	NA	NA	NA	NA	1	0	0	0	0	NA	461.786	NA	NA	NA	NA	NA
4	2	48	NA	0	NA	NA	NA	NA	NA	0	0	0	0	0	NA	469.555	NA	NA	NA	NA	NA
4	1	44	NA	0	NA	NA	NA	NA	NA	0	0	0	0	0	NA	470.839	NA	NA	NA	NA	NA
4	1	67	NA	0	NA	NA	NA	NA	NA	1	1	0	0	0	NA	473.105	NA	NA	NA	NA	NA
4	1	35	NA	0	NA	NA	NA	NA	NA	0	0	0	0	0	NA	479.473	NA	NA	NA	NA	NA
4	2	85	NA	0	NA	NA	NA	NA	NA	1	0	0	0	0	NA	479.941	NA	NA	NA	NA	NA
4	1	52	NA	0	NA	NA	NA	NA	NA	0	1	0	0	0	NA	484.583	NA	NA	NA	NA	NA
4	1	49	NA	0	NA	NA	NA	NA	NA	0	0	0	0	0	NA	492.994	NA	NA	NA	NA	NA
4	1	82	NA	0	NA	NA	NA	NA	NA	0	0	0	0	0	NA	497.127	NA	NA	NA	NA	NA
4	1	58	NA	0	NA	NA	NA	NA	NA	1	1	0	0	0	NA	499.574	NA	NA	NA	NA	NA
4	2	62	NA	0	NA	NA	NA	NA	NA	0	0	0	0	0	NA	514.31	NA	NA	NA	NA	NA
4	1	65	NA	0	NA	NA	NA	NA	NA	1	1	0	0	0	NA	520.14	NA	NA	NA	NA	NA
4	1	68	NA	0	NA	NA	NA	NA	NA	0	0	0	0	0	NA	536.777	NA	NA	NA	NA	NA
4	2	51	NA	0	NA	NA	NA	NA	NA	1	0	0	0	0	NA	550.531	NA	NA	NA	NA	NA
4	1	88	NA	0	NA	NA	NA	NA	NA	0	1	1	0	0	NA	557.387	NA	NA	NA	NA	NA
4	2	68	NA	0	NA	NA	NA	NA	NA	0	0	0	1	0	NA	569.943	NA	NA	NA	NA	NA
4	1	53	NA	0	NA	NA	NA	NA	NA	1	1	0	0	0	NA	607.44	NA	NA	NA	NA	NA
4	1	81	NA	0	NA	NA	NA	NA	NA	0	0	0	0	0	NA	623.181	NA	NA	NA	NA	NA
4	1	72	NA	0	NA	NA	NA	NA	NA	1	1	0	0	0	NA	625.251	NA	NA	NA	NA	NA
4	1	38	NA	0	NA	NA	NA	NA	NA	0	0	0	0	0	NA	708.892	NA	NA	NA	NA	NA
4	1	72	NA	0	NA	NA	NA	NA	NA	1	0	0	0	0	NA	738.984	NA	NA	NA	NA	NA
4	1	69	NA	0	NA	NA	NA	NA	NA	1	1	0	0	0	NA	743.912	NA	NA	NA	NA	NA
4	1	71	NA	0	NA	NA	NA	NA	NA	1	0	0	0	0	NA	755.443	NA	NA	NA	NA	NA
4	1	34	NA	0	NA	NA	NA	NA	NA	1	1	0	0	0	NA	768.149	NA	NA	NA	NA	NA
4	2	62	NA	0	NA	NA	NA	NA	NA	1	0	0	0	0	NA	812.003	NA	NA	NA	NA	NA
4	1	86	NA	0	NA	NA	NA	NA	NA	0	1	0	0	0	NA	839.476	NA	NA	NA	NA	NA
4	2	69	NA	0	NA	NA	NA	NA	NA	0	0	1	0	0	NA	916.278	NA	NA	NA	NA	NA
4	1	84	NA	0	NA	NA	NA	NA	NA	1	0	0	0	0	NA	927.263	NA	NA	NA	NA	NA
